# Supplementary material for: Diversity and Impact of Rare Variants in Genes Encoding the Platelet G Protein-Coupled Receptors
Source: Thromb Haemost. 2015 Jan 8;113(4):826–37. doi: 10.1160/TH14-08-0679 (PMC4510585; doi:10.1160/TH14-08-0679)
Supplement: Suppl. Table 3 [file TH-113-04-14080679-s002.xlsx]

## Sheet: Sheet1
GPCR	Variation	Protein sequence variation	GPCR region	Manual annotation	PredictSNP prediction	PredictSNP confidence	MAPP prediction	MAPP confidence	PhD-SNP prediction	PhD-SNP confidence	PolyPhen-1 prediction	PolyPhen-1 confidence	PolyPhen-2 prediction	PolyPhen-2 confidence	SIFT prediction	SIFT confidence	SNAP prediction	SNAP confidence
PAR1	rs376593244	R5W	NT	signal peptide	Neutral	0.826225	UNKNOWN	0	Neutral	0.832104	Neutral	0.668841	Neutral	0.789289	Neutral	0.671416	Neutral	0.500147
	rs142195677	V115A	TM1		Deleterious	0.521454	UNKNOWN	0	Deleterious	0.607981	Neutral	0.668841	Neutral	0.676353	Deleterious	0.792808	Deleterious	0.622082
	rs371038893	P118R	TM1		Deleterious	0.869084	UNKNOWN	0	Deleterious	0.817312	Deleterious	0.59445	Deleterious	0.811429	Deleterious	0.792808	Deleterious	0.805103
	rs375693604	G165S	EL2		Deleterious	0.521454	UNKNOWN	0	Deleterious	0.588855	Neutral	0.668841	Deleterious	0.811429	Deleterious	0.527785	Neutral	0.554397
	rs373886145	R214H	IL2		Deleterious	0.869084	UNKNOWN	0	Deleterious	0.67621	Deleterious	0.59445	Deleterious	0.811429	Deleterious	0.792808	Deleterious	0.555519
	rs371207871	L263F	EL2	tethered ligand binding region	Neutral	0.631518	UNKNOWN	0	Deleterious	0.607981	Neutral	0.668841	Neutral	0.676353	Deleterious	0.45233	Neutral	0.768234
	rs144447562	Y266C	EL2	tethered ligand binding region	Deleterious	0.654946	UNKNOWN	0	Deleterious	0.817312	Deleterious	0.744912	Deleterious	0.550771	Neutral	0.671416	Deleterious	0.555519
	rs374709959	L297I	IL3	residue potentially involved in G protein interaction with helices	Neutral	0.602564	UNKNOWN	0	Neutral	0.552027	Neutral	0.668841	Deleterious	0.811429	Deleterious	0.792808	Neutral	0.500147
	rs372280945	L354F	TM7	consensus ligand binding pocket	Deleterious	0.505959	UNKNOWN	0	Deleterious	0.577953	Neutral	0.668841	Deleterious	0.675241	Deleterious	0.527785	Neutral	0.611679
	rs140912041	L355F	TM7		Deleterious	0.505959	UNKNOWN	0	Deleterious	0.588855	Neutral	0.668841	Deleterious	0.562339	Deleterious	0.527785	Neutral	0.554397
	rs373698768	E377Q	Helix 8	important residue in G protein coupling	Neutral	0.826225	UNKNOWN	0	Neutral	0.718714	Neutral	0.668841	Neutral	0.724725	Neutral	0.822954	Neutral	0.768234
	rs150193057	C378G	Helix 8		Deleterious	0.549464	UNKNOWN	0	Deleterious	0.588855	Neutral	0.668841	Deleterious	0.675241	Deleterious	0.792808	Neutral	0.554397
	rs146829790	Y381C	Helix 8		Deleterious	0.505959	UNKNOWN	0	Neutral	0.508246	Deleterious	0.744912	Deleterious	0.407455	Deleterious	0.429699	Neutral	0.665242
	rs2227799	S412Y	CT		Deleterious	0.654946	UNKNOWN	0	Neutral	0.68184	Deleterious	0.744912	Deleterious	0.502571	Deleterious	0.792808	Deleterious	0.555519
P2Y12	rs192284069	R54W	IL1		Deleterious	0.718713	Neutral	0.652863	Deleterious	0.67621	Deleterious	0.744912	Deleterious	0.6009	Deleterious	0.792808	Deleterious	0.720388
	rs367926037	M108L	TM3	TM3-TM6 conserved interaction; consensus ligand binding pocket	Deleterious	0.654946	Deleterious	0.508996	Deleterious	0.577953	Neutral	0.668841	Deleterious	0.562339	Deleterious	0.527785	Deleterious	0.555519
	rs375376556	I118V	TM3	TM3-TM2 conserved interaction	Neutral	0.602564	Deleterious	0.571214	Neutral	0.832104	Neutral	0.668841	Deleterious	0.675241	Deleterious	0.527785	Neutral	0.500147
	rs370954402	D121N	IL2	E/DRY motif	Neutral	0.602564	Neutral	0.659031	Neutral	0.552027	Neutral	0.668841	Deleterious	0.811429	Deleterious	0.429699	Deleterious	0.555519
	rs116818045	T127I	IL2	residue potentially involved in G protein interaction with helices	Neutral	0.826225	Neutral	0.742731	Neutral	0.718714	Neutral	0.668841	Neutral	0.722723	Neutral	0.769368	Neutral	0.665242
	rs370983746	V207A	TM5		Deleterious	0.605483	Deleterious	0.409295	Neutral	0.508246	Neutral	0.668841	Deleterious	0.541774	Deleterious	0.792808	Deleterious	0.622082
	rs202099742	P258T	EL3	identified in subject with IPFD	Deleterious	0.605483	Neutral	0.704846	Neutral	0.782876	Deleterious	0.744912	Deleterious	0.811429	Deleterious	0.792808	Deleterious	0.720388
	rs372954515	T283I	TM7	TM6-TM7 conserved interaction	Deleterious	0.869084	Deleterious	0.409295	Deleterious	0.732603	Deleterious	0.59445	Deleterious	0.811429	Deleterious	0.792808	Deleterious	0.720388
	rs181775983	S323F	CT		Deleterious	0.505959	Neutral	0.642291	Neutral	0.446708	Deleterious	0.744912	Deleterious	0.398458	Deleterious	0.45233	Neutral	0.500147
IP1	rs368827801	R42Q	IL1		Deleterious	0.643517	UNKNOWN	0	Deleterious	0.817312	Neutral	0.668841	Deleterious	0.562339	Deleterious	0.429699	Deleterious	0.555519
	rs372594978	S68N	EL1		Deleterious	0.755661	Deleterious	0.765367	Deleterious	0.87524	Neutral	0.668841	Deleterious	0.811429	Deleterious	0.792808	Deleterious	0.622082
	rs147448416	R77C	TM2-EL1	Reduced surface expression (reduced Bmax)	Deleterious	0.869084	UNKNOWN	0	Deleterious	0.577953	Deleterious	0.744912	Deleterious	0.811429	Deleterious	0.792808	Deleterious	0.555519
	rs375805766	L108H	TM3		Deleterious	0.869084	UNKNOWN	0	Deleterious	0.607981	Deleterious	0.59445	Deleterious	0.811429	Deleterious	0.792808	Deleterious	0.622082
	rs374437041	R175C	EL2		Deleterious	0.869084	UNKNOWN	0	Deleterious	0.67621	Deleterious	0.744912	Deleterious	0.811429	Deleterious	0.45233	Deleterious	0.720388
	rs186611963	L194M	TM5		Deleterious	0.505959	UNKNOWN	0	Deleterious	0.577953	Neutral	0.668841	Deleterious	0.634319	Deleterious	0.527785	Neutral	0.583594
	rs4987262	R212C	IL3	Reduced surface expression (reduced Bmax)	Deleterious	0.869084	UNKNOWN	0	Deleterious	0.858228	Deleterious	0.744912	Deleterious	0.675241	Deleterious	0.459498	Deleterious	0.622082
	rs201340109	R215C	IL3	Reduced surface expression (reduced Bmax)	Deleterious	0.869084	UNKNOWN	0	Deleterious	0.87524	Deleterious	0.744912	Deleterious	0.811429	Deleterious	0.792808	Deleterious	0.720388
	rs180696977	R227W	IL3		Deleterious	0.869084	UNKNOWN	0	Deleterious	0.577953	Deleterious	0.744912	Deleterious	0.502571	Deleterious	0.527785	Deleterious	0.555519
	rs370909150	H237R	TM6	residue potentially involved in G protein interaction with helices	Deleterious	0.869084	UNKNOWN	0	Deleterious	0.732603	Deleterious	0.59445	Deleterious	0.398458	Deleterious	0.459498	Deleterious	0.720388
	rs201057027	D274H	EL3		Deleterious	0.869084	Deleterious	0.656672	Deleterious	0.67621	Deleterious	0.744912	Deleterious	0.811429	Deleterious	0.792808	Deleterious	0.848454
	rs199953840	R296H	Helix 8		Deleterious	0.869084	UNKNOWN	0	Deleterious	0.88475	Deleterious	0.744912	Deleterious	0.811429	Deleterious	0.792808	Deleterious	0.848454
	rs28590598	S319W	CT	no effect	Deleterious	0.505959	UNKNOWN	0	Neutral	0.782876	Deleterious	0.744912	Deleterious	0.562339	Neutral	0.682102	Deleterious	0.622082
	rs141866414	S350L	CT		Deleterious	0.505959	UNKNOWN	0	Neutral	0.660879	Deleterious	0.59445	Deleterious	0.562339	Deleterious	0.792808	Neutral	0.665242
	rs371731082	G355E	CT		Deleterious	0.505959	UNKNOWN	0	Neutral	0.660879	Deleterious	0.59445	Neutral	0.627628	Deleterious	0.527785	Deleterious	0.555519
	rs144789807	V371M	CT		Deleterious	0.654946	UNKNOWN	0	Neutral	0.718714	Deleterious	0.744912	Deleterious	0.675241	Deleterious	0.792808	Deleterious	0.555519
TPα	rs34377097	R60L	IL1	TM2-TM3 conserved interaction	Deleterious	0.718713	Deleterious	0.718141	Deleterious	0.773385	Neutral	0.668841	Deleterious	0.811429	Deleterious	0.527785	Deleterious	0.555519
	rs368237865	V71I	TM2	TM1-TM2 conserved interaction	Neutral	0.614219	Neutral	0.710132	Neutral	0.552027	Neutral	0.668841	Deleterious	0.811429	Deleterious	0.792808	Neutral	0.611679
	rs200822145	I84M	TM2		Deleterious	0.605483	Deleterious	0.718141	Neutral	0.718714	Neutral	0.668841	Deleterious	0.541774	Deleterious	0.792808	Deleterious	0.622082
	rs201421330	M126T	TM3	TM3-TM2 conserved interaction	Deleterious	0.755661	Deleterious	0.842579	Deleterious	0.88475	Neutral	0.668841	Deleterious	0.811429	Deleterious	0.792808	Deleterious	0.805103
	rs5749	A160T	TM4	TM3-TM4 conserved interaction; constiutive (agonist-independent) activity and reduced surface expression (Bmax)	Neutral	0.628313	Neutral	0.642291	Neutral	0.718714	Neutral	0.668841	Deleterious	0.6009	Deleterious	0.792808	Neutral	0.611679
	rs145699053	L210P	TM5		Deleterious	0.869084	Deleterious	0.765367	Deleterious	0.67621	Deleterious	0.59445	Deleterious	0.593188	Deleterious	0.792808	Deleterious	0.848454
	rs5751	V217I	TM5	TM3-TM5 conserved interaction	Neutral	0.826225	Neutral	0.851101	Neutral	0.892455	Neutral	0.668841	Neutral	0.740741	Neutral	0.896705	Neutral	0.708784
	rs372994525	S218G	TM5	residue potentially involved in G protein interaction with helices	Deleterious	0.605483	Deleterious	0.409295	Neutral	0.508246	Neutral	0.668841	Deleterious	0.675241	Deleterious	0.792808	Deleterious	0.622082
	rs61731124	T286M	TM7	consensus ligand binding pocket	Deleterious	0.549464	Neutral	0.704846	Neutral	0.782876	Deleterious	0.744912	Deleterious	0.474293	Deleterious	0.792808	Deleterious	0.622082
	rs374635591	P305L	TM7	TM1-TM7 conserved interaction; highly conserved Pro involved in inter-helical interactions	Deleterious	0.869084	Deleterious	0.856822	Deleterious	0.893258	Deleterious	0.59445	Deleterious	0.811429	Deleterious	0.792808	Deleterious	0.805103
	rs370418735	R326W	Helix 8	known serine phosphorylation site	Deleterious	0.505959	Neutral	0.704846	Neutral	0.68184	Deleterious	0.744912	Deleterious	0.675241	Deleterious	0.792808	Neutral	0.500147
LPAR5	rs148955677	S30R	TM1		Deleterious	0.869084	Deleterious	0.913793	Deleterious	0.773385	Deleterious	0.59445	Deleterious	0.647172	Deleterious	0.792808	Deleterious	0.622082
	rs370192364	Y81H	TM2		Deleterious	0.718713	Deleterious	0.409295	Neutral	0.782876	Deleterious	0.744912	Deleterious	0.811429	Deleterious	0.792808	Deleterious	0.885196
	rs149664830	M103K	TM3	TM3-TM4 conserved interaction	Deleterious	0.605483	Deleterious	0.55997	Neutral	0.58231	Deleterious	0.59445	Neutral	0.60961	Deleterious	0.527785	Deleterious	0.622082
	rs187536858	P294L	TM7	TM1-TM7 conserved interaction; highly conserved Pro involved in inter-helical interactions	Deleterious	0.869084	Deleterious	0.571214	Deleterious	0.87524	Deleterious	0.59445	Deleterious	0.811429	Deleterious	0.792808	Deleterious	0.720388
	rs374800227	Y298H	TM7	TM7-TM2 conserved interaction	Deleterious	0.755661	Deleterious	0.766117	Neutral	0.58231	Deleterious	0.744912	Deleterious	0.811429	Deleterious	0.792808	Deleterious	0.720388
A2A receptor	rs371239469	R111Q	TM3		Deleterious	0.605483	Neutral	0.761233	Deleterious	0.732603	Deleterious	0.744912	Deleterious	0.811429	Deleterious	0.792808	Neutral	0.583594
	rs8192446	N144K	EL2		Deleterious	0.718713	Neutral	0.71743	Deleterious	0.858228	Deleterious	0.744912	Deleterious	0.811429	Deleterious	0.792808	Deleterious	0.555519
	rs141732109	Y179H	TM5		Deleterious	0.755661	Deleterious	0.76087	Deleterious	0.67621	Neutral	0.668841	Deleterious	0.811429	Deleterious	0.792808	Deleterious	0.805103
	rs147072171	F183S	TM5		Deleterious	0.755661	Deleterious	0.621439	Deleterious	0.67621	Deleterious	0.59445	Deleterious	0.811429	Deleterious	0.792808	Neutral	0.554397
	rs142560733	R293C	Helix 8	minus 5 from Thr phos site	Deleterious	0.869084	Deleterious	0.483508	Deleterious	0.817312	Deleterious	0.744912	Deleterious	0.811429	Deleterious	0.792808	Deleterious	0.555519
CXCR4	rs368016542	D84H	TM2	TM1-TM2 conserved interaction	Deleterious	0.755661	Deleterious	0.76087	Neutral	0.508246	Deleterious	0.59445	Deleterious	0.811429	Deleterious	0.792808	Deleterious	0.848454
	rs371317659	I169T	TM4		Deleterious	0.521454	Deleterious	0.426537	Neutral	0.892455	Deleterious	0.59445	Deleterious	0.474293	Deleterious	0.792808	Neutral	0.611679
	rs148190725	N192S	EL2	involved in dimerization	Neutral	0.826225	Neutral	0.78326	Neutral	0.718714	Neutral	0.668841	Neutral	0.87309	Neutral	0.769368	Neutral	0.768234
	rs367718547	D193Y	EL2	involved in dimerization	Deleterious	0.605483	Neutral	0.765639	Deleterious	0.732603	Deleterious	0.744912	Deleterious	0.541774	Deleterious	0.792808	Neutral	0.611679
PAR4	rs374965245	G13E	NT	signal peptide	Deleterious	0.605483	Neutral	0.696916	Neutral	0.552027	Deleterious	0.744912	Deleterious	0.474293	Deleterious	0.429699	Deleterious	0.848454
	rs201697829	R47H	NT	propeptide; site of cleavage by thrombin	Deleterious	0.605483	Neutral	0.742731	Neutral	0.782876	Deleterious	0.744912	Deleterious	0.502571	Neutral	0.664292	Deleterious	0.555519
	rs144345671	T39M	NT	propeptide	Neutral	0.602564	UNKNOWN	0	Neutral	0.660879	Deleterious	0.744912	Deleterious	0.811429	Deleterious	0.792808	Neutral	0.500147
	rs148763317	G48D	NT	propeptide; site of cleavage by thrombin	Neutral	0.602564	UNKNOWN	0	Neutral	0.58231	Deleterious	0.744912	Neutral	0.60961	Deleterious	0.527785	Neutral	0.554397
	rs140902349	N117S	TM2		Deleterious	0.505959	Neutral	0.65022	Neutral	0.68184	Neutral	0.668841	Deleterious	0.811429	Deleterious	0.792808	Deleterious	0.555519
	rs375264788	R150H	TM3		Deleterious	0.718713	Neutral	0.642291	Deleterious	0.607981	Deleterious	0.744912	Deleterious	0.811429	Deleterious	0.792808	Deleterious	0.555519
	rs374318460	R188H	IL2		Deleterious	0.605483	Neutral	0.74978	Deleterious	0.87524	Deleterious	0.744912	Deleterious	0.811429	Deleterious	0.792808	Neutral	0.665242
	rs141627249	P243L	TM5	Consensus ligand binding pocket	Neutral	0.631518	Neutral	0.652863	Neutral	0.508246	Deleterious	0.59445	Deleterious	0.6009	Neutral	0.761354	Neutral	0.554397
	rs372937570	G265R	TM5		Deleterious	0.718713	Deleterious	0.913793	Deleterious	0.588855	Deleterious	0.59445	Deleterious	0.6009	Neutral	0.682102	Deleterious	0.555519
	rs370166666	R277C	TM6		Deleterious	0.755661	Neutral	0.652863	Deleterious	0.817312	Deleterious	0.744912	Deleterious	0.811429	Deleterious	0.792808	Deleterious	0.555519
	rs143786129	A294D	TM6		Deleterious	0.869084	Deleterious	0.877061	Deleterious	0.607981	Deleterious	0.59445	Deleterious	0.593188	Deleterious	0.527785	Deleterious	0.720388
	rs2227346	F296V	TM6	TM3-TM6 conserved interaction; consensus ligand binding pocket	Deleterious	0.755661	Deleterious	0.766117	Neutral	0.58231	Deleterious	0.59445	Deleterious	0.593188	Deleterious	0.792808	Deleterious	0.848454
	rs149415074	L326V	TM7	TM6-TM7 conserved interaction; consensus ligand binding pocket	Neutral	0.625291	Neutral	0.642291	Neutral	0.660879	Neutral	0.668841	Deleterious	0.811429	Deleterious	0.792808	Neutral	0.708784
	rs111890288	S329C	TM7	consensus ligand binding pocket	Deleterious	0.505959	Neutral	0.744493	Deleterious	0.67621	Neutral	0.668841	Deleterious	0.811429	Deleterious	0.792808	Neutral	0.611679
P2Y1	rs370708485	R301K	TM7	R301A: right shift in EC50 to agonists	Neutral	0.826225	Neutral	0.722467	Neutral	0.718714	Neutral	0.668841	Neutral	0.87309	Neutral	0.896705	Neutral	0.583594
α2A-adrenoceptor	rs367957599	V97M	TM1		Deleterious	0.606973	Deleterious	0.751124	Neutral	0.58231	Deleterious	0.59445	Deleterious	0.675241	Deleterious	0.792808	Neutral	0.500147
	rs138797613	A98T	TM2		Deleterious	0.755661	Deleterious	0.588897	Neutral	0.552027	Deleterious	0.744912	Deleterious	0.811429	Deleterious	0.792808	Deleterious	0.555519
	rs374866490	I123S	TM3		Deleterious	0.755661	Deleterious	0.588897	Neutral	0.508246	Deleterious	0.744912	Deleterious	0.649743	Deleterious	0.792808	Deleterious	0.622082
	rs146469074	R163C	TM4		Deleterious	0.605483	Neutral	0.642291	Neutral	0.718714	Deleterious	0.59445	Deleterious	0.593188	Deleterious	0.792808	Deleterious	0.622082
	rs149350078	I234M	TM5	residue potentially involved in G protein interaction with helices	Deleterious	0.869084	Deleterious	0.751124	Deleterious	0.67621	Deleterious	0.744912	Deleterious	0.811429	Deleterious	0.792808	Deleterious	0.805103
	rs1800035	N266K	IL3	increased receptor signaling	Neutral	0.826225	UNKNOWN	0	Neutral	0.718714	Neutral	0.668841	Neutral	0.724725	Neutral	0.769368	Neutral	0.554397
	rs370313798	R383G	TM6	residue potentially involved in G protein interaction with helices	Deleterious	0.869084	Deleterious	0.656672	Deleterious	0.773385	Deleterious	0.59445	Deleterious	0.647172	Deleterious	0.792808	Deleterious	0.555519
	rs201475397	K385N	TM6		Deleterious	0.605483	Neutral	0.65022	Deleterious	0.67621	Neutral	0.668841	Deleterious	0.502571	Deleterious	0.792808	Deleterious	0.622082
	rs375454021	V390M	TM6	residue potentially involved in G protein interaction with helices	Deleterious	0.606973	Deleterious	0.573143	Neutral	0.508246	Deleterious	0.744912	Deleterious	0.811429	Deleterious	0.792808	Neutral	0.665242
	rs373130841	V399M	TM6		Deleterious	0.606973	Deleterious	0.508996	Neutral	0.508246	Deleterious	0.744912	Deleterious	0.811429	Deleterious	0.459498	Neutral	0.583594
	rs148162881	T412M	TM6	consensus ligand binding pocket	Neutral	0.826225	Neutral	0.74185	Neutral	0.508246	Neutral	0.668841	Neutral	0.702703	Neutral	0.682102	Neutral	0.708784
	rs77286801	C432F	TM7		Deleterious	0.505959	Neutral	0.722467	Deleterious	0.67621	Neutral	0.668841	Deleterious	0.474293	Deleterious	0.792808	Neutral	0.500147
	rs369219397	R458L	Helix 8		Deleterious	0.654946	Neutral	0.734802	Deleterious	0.607981	Deleterious	0.59445	Deleterious	0.647172	Deleterious	0.792808	Deleterious	0.555519
CCR4	rs146964932	F88C	TM2		Deleterious	0.605483	Deleterious	0.587706	Neutral	0.58231	Neutral	0.668841	Deleterious	0.811429	Deleterious	0.792808	Deleterious	0.622082
	rs181979629	M224I	TM5	TM5-TM3 conserved interaction	Neutral	0.738345	Neutral	0.788546	Neutral	0.832104	Neutral	0.668841	Neutral	0.711712	Deleterious	0.527785	Neutral	0.768234
	rs200003145	A240V	TM6	residue potentially involved in G protein interaction with helices	Deleterious	0.605483	Neutral	0.696916	Deleterious	0.588855	Deleterious	0.59445	Deleterious	0.811429	Deleterious	0.459498	Neutral	0.611679
DP1	rs41311442	R7C	NT		Deleterious	0.869084	Deleterious	0.409295	Deleterious	0.67621	Deleterious	0.744912	Deleterious	0.6009	Deleterious	0.527785	Deleterious	0.622082
	rs41533946	W48*		protein truncation	Deleterious
	rs200729975	S59L	TM2		Deleterious	0.869084	Deleterious	0.91979	Deleterious	0.67621	Deleterious	0.744912	Deleterious	0.811429	Deleterious	0.792808	Deleterious	0.720388
	rs145604058	T69M	TM2	TM1-TM2 conserved interaction	Deleterious	0.505959	Deleterious	0.55997	Neutral	0.58231	Neutral	0.668841	Deleterious	0.675241	Deleterious	0.527785	Neutral	0.500147
	rs148033879	S80I	TM2		Deleterious	0.869084	Deleterious	0.913793	Deleterious	0.858228	Deleterious	0.59445	Deleterious	0.811429	Deleterious	0.792808	Deleterious	0.720388
	rs370262391	A127T	TM3	TM3-TM5 conserved interaction	Deleterious	0.718713	Deleterious	0.76087	Deleterious	0.773385	Neutral	0.668841	Deleterious	0.453085	Deleterious	0.527785	Deleterious	0.720388
	rs142969446	G172R	TM4		Deleterious	0.869084	Deleterious	0.571214	Deleterious	0.88475	Deleterious	0.59445	Deleterious	0.675241	Deleterious	0.429699	Deleterious	0.805103
	rs41407349	Y177*		protein truncation	Deleterious
	rs139909485	F184L	TM4		Deleterious	0.869084	Deleterious	0.76087	Deleterious	0.88475	Deleterious	0.59445	Deleterious	0.811429	Deleterious	0.792808	Deleterious	0.805103
	rs145657053	E191V	TM4		Deleterious	0.654946	UNKNOWN	0	Deleterious	0.817312	Deleterious	0.59445	Neutral	0.627628	Deleterious	0.429699	Deleterious	0.720388
	rs41312444	G198E	EL2		Deleterious	0.755661	Deleterious	0.877061	Neutral	0.552027	Deleterious	0.59445	Deleterious	0.398458	Deleterious	0.792808	Deleterious	0.805103
	rs200409105	M228I	EL2		Deleterious	0.869084	Deleterious	0.771193	Deleterious	0.817312	Deleterious	0.59445	Deleterious	0.675241	Deleterious	0.792808	Deleterious	0.848454
	rs144706723	A253G	TM5	TM3-TM5 conserved interaction	Neutral	0.826225	Neutral	0.710132	Neutral	0.782876	Neutral	0.668841	Neutral	0.762525	Neutral	0.758007	Neutral	0.708784
	rs375519057	L306H	EL3		Deleterious	0.869084	Deleterious	0.765367	Deleterious	0.87524	Deleterious	0.744912	Deleterious	0.811429	Deleterious	0.792808	Deleterious	0.848454
	rs142932547	R307*		protein truncation	Deleterious
	rs150364594	R310*		protein truncation	Deleterious
	rs143143539	R310Q	EL3		Deleterious	0.869084	Deleterious	0.55997	Deleterious	0.858228	Deleterious	0.744912	Deleterious	0.811429	Deleterious	0.792808	Deleterious	0.805103
	rs143094066	W321S	TM7		Deleterious	0.869084	Deleterious	0.806597	Deleterious	0.87524	Deleterious	0.59445	Deleterious	0.811429	Deleterious	0.792808	Deleterious	0.848454
V1A	rs142990953	I55F	TM1		Deleterious	0.549464	Deleterious	0.461769	Deleterious	0.817312	Neutral	0.668841	Deleterious	0.541774	Deleterious	0.527785	Neutral	0.708784
	rs372577812	R81H	TM2		Deleterious	0.505959	Neutral	0.742731	Deleterious	0.67621	Deleterious	0.744912	Deleterious	0.811429	Neutral	0.790739	Neutral	0.611679
	rs146103040	Y115C	EL1		Deleterious	0.606973	Neutral	0.759683	Deleterious	0.773385	Deleterious	0.744912	Deleterious	0.6009	Deleterious	0.792808	Neutral	0.500147
	rs180760072	F133C	TM3	TM3-TM4 conserved interaction	Deleterious	0.505959	Neutral	0.652863	Deleterious	0.732603	Neutral	0.668841	Deleterious	0.550771	Deleterious	0.792808	Neutral	0.583594
	rs375549087	V143I	TM3	TM3-TM5 conserved interaction	Neutral	0.752914	Neutral	0.74185	Deleterious	0.732603	Neutral	0.668841	Neutral	0.643644	Neutral	0.671416	Neutral	0.611679
	rs369710823	M145T	TM3	TM3-TM2 conserved interaction	Deleterious	0.505959	Deleterious	0.426537	Deleterious	0.858228	Neutral	0.668841	Neutral	0.643644	Deleterious	0.792808	Neutral	0.554397
	rs377107751	V153L	TM3	residue potentially involved in G protein interaction with helices	Deleterious	0.605483	Deleterious	0.55997	Deleterious	0.858228	Neutral	0.668841	Deleterious	0.453085	Deleterious	0.792808	Neutral	0.500147
	rs113578517	F308L	TM6		Deleterious	0.605483	Deleterious	0.55997	Deleterious	0.732603	Neutral	0.668841	Neutral	0.627628	Deleterious	0.792808	Deleterious	0.720388
	rs376412201	M349V	TM7		Deleterious	0.549464	Neutral	0.677817	Deleterious	0.607981	Neutral	0.668841	Deleterious	0.398458	Deleterious	0.792808	Deleterious	0.555519
PAF receptor	rs138629813	N114S	TM3	Conserved interaction	Neutral	0.631518	Neutral	0.710132	Neutral	0.552027	Neutral	0.668841	Deleterious	0.647172	Deleterious	0.527785	Neutral	0.500147
	rs375668025	R131H	TM4		Deleterious	0.505959	Neutral	0.790308	Neutral	0.508246	Deleterious	0.744912	Deleterious	0.811429	Deleterious	0.527785	Neutral	0.500147
	rs370939569	I145F	TM4	TM3-TM4	Neutral	0.602564	Neutral	0.704846	Deleterious	0.588855	Neutral	0.668841	Deleterious	0.407455	Deleterious	0.792808	Neutral	0.500147
	rs139524224	R229Q	TM6	residue potentially involved in G protein interaction with helices	Deleterious	0.505959	Neutral	0.65022	Deleterious	0.858228	Deleterious	0.59445	Deleterious	0.6009	Neutral	0.52894	Neutral	0.583594
	rs143304078	R301H	Helix 8		Deleterious	0.718713	Neutral	0.642291	Deleterious	0.588855	Deleterious	0.59445	Deleterious	0.593188	Deleterious	0.792808	Deleterious	0.720388
	rs5939	N338S	CT	minus 1 from Ser phos site	Neutral	0.826225	Neutral	0.759683	Neutral	0.832104	Neutral	0.668841	Neutral	0.87309	Neutral	0.822954	Neutral	0.665242
FPR1	rs143088639	127N	TM1		Deleterious	0.718713	Neutral	0.788546	Deleterious	0.87524	Deleterious	0.744912	Deleterious	0.634319	Deleterious	0.792808	Deleterious	0.622082
	rs145808420	R54W	TM1		Deleterious	0.869084	Deleterious	0.461769	Deleterious	0.67621	Deleterious	0.59445	Deleterious	0.407455	Deleterious	0.459498	Deleterious	0.805103
	rs371282377	N66K	TM2		Deleterious	0.718713	Deleterious	0.55997	Deleterious	0.607981	Deleterious	0.59445	Neutral	0.627628	Deleterious	0.45233	Deleterious	0.805103
	rs148846448	M87R	TM2		Deleterious	0.755661	Neutral	0.63348	Deleterious	0.858228	Deleterious	0.744912	Deleterious	0.541774	Deleterious	0.792808	Deleterious	0.555519
	rs369354920	D122H	TM3	E/DRY motif	Deleterious	0.755661	Deleterious	0.774944	Neutral	0.552027	Deleterious	0.744912	Deleterious	0.811429	Deleterious	0.792808	Deleterious	0.848454
	rs149931707	R123H	TM3	E/DRY motif; site of G protein interaction within helices	Deleterious	0.718713	Deleterious	0.621439	Neutral	0.58231	Deleterious	0.59445	Deleterious	0.550771	Deleterious	0.527785	Deleterious	0.805103
	rs186613919	V127I	TM3	residue potentially involved in G protein interaction with helices	Neutral	0.631518	Neutral	0.765639	Neutral	0.892455	Neutral	0.668841	Deleterious	0.811429	Deleterious	0.429699	Neutral	0.665242
	rs375670055	I203N	TM5		Deleterious	0.869084	Deleterious	0.656672	Deleterious	0.87524	Deleterious	0.744912	Deleterious	0.6009	Deleterious	0.792808	Deleterious	0.848454
	rs368075541	R238H	TM6	residue potentially involved in G protein interaction with helices	Deleterious	0.605483	Deleterious	0.508996	Deleterious	0.732603	Neutral	0.668841	Deleterious	0.541774	Deleterious	0.45233	Neutral	0.500147
EP3 receptor	rs200056104	W91*		protein truncation	Deleterious
	rs145566767	I147T	TM3		Deleterious	0.505959	Deleterious	0.858321	Neutral	0.68184	Deleterious	0.59445	Neutral	0.633634	Deleterious	0.792808	Neutral	0.611679
	rs140919282	A235V	TM5		Deleterious	0.505959	Deleterious	0.656672	Deleterious	0.773385	Neutral	0.668841	Neutral	0.60961	Deleterious	0.527785	Neutral	0.583594
	rs5694	P375L	CT		Deleterious	0.521454	UNKNOWN	0	Neutral	0.660879	Deleterious	0.59445	Deleterious	0.474293	Deleterious	0.792808	Neutral	0.554397
Succinate receptor	rs150010765	L26F	TM1		Deleterious	0.755661	Deleterious	0.461769	Deleterious	0.817312	Deleterious	0.744912	Deleterious	0.811429	Deleterious	0.792808	Neutral	0.500147
	rs371440145	N41K	TM1	TM1-TM2 conserved interaction	Deleterious	0.869084	Deleterious	0.842579	Deleterious	0.87524	Deleterious	0.59445	Deleterious	0.811429	Deleterious	0.792808	Deleterious	0.885196
	rs146980461	T75I	TM2		Deleterious	0.605483	Deleterious	0.718141	Neutral	0.782876	Deleterious	0.59445	Deleterious	0.811429	Deleterious	0.792808	Neutral	0.500147
	rs138122818	I118T	TM3		Deleterious	0.635876	Deleterious	0.587706	Neutral	0.832104	Deleterious	0.59445	Deleterious	0.474293	Deleterious	0.459498	Deleterious	0.555519
	rs200449184	K125R	TM3	residue potentially involved in G protein interaction with helices	Neutral	0.826225	Neutral	0.642291	Neutral	0.660879	Neutral	0.668841	Neutral	0.676353	Neutral	0.822954	Neutral	0.583594
	rs147838041	Y183*		protein truncation
	rs374436394	I240N	TM6	TM3-TM6 conserved interaction	Deleterious	0.654946	Deleterious	0.765367	Neutral	0.782876	Deleterious	0.59445	Deleterious	0.502571	Deleterious	0.792808	Deleterious	0.720388
	rs372834017	S242Y	TM6		Deleterious	0.549464	Deleterious	0.409295	Neutral	0.58231	Deleterious	0.59445	Deleterious	0.675241	Deleterious	0.527785	Neutral	0.611679
	rs142256005	R252Q	TM6	Arg > Ala abolishes agonist dependent activation	Deleterious	0.606973	Neutral	0.642291	Deleterious	0.577953	Deleterious	0.744912	Deleterious	0.811429	Deleterious	0.527785	Neutral	0.500147
	rs146349417	R255T	TM6	Arg > Ala abolishes agonist dependent activation	Neutral	0.602564	Neutral	0.74978	Neutral	0.832104	Deleterious	0.59445	Deleterious	0.647172	Deleterious	0.459498	Neutral	0.500147
	rs142852744	R291Q	TM7	Arg > Ala abolishes agonist dependent activation; TM6-TM7 conserved interaction	Deleterious	0.718713	Neutral	0.704846	Deleterious	0.577953	Deleterious	0.744912	Deleterious	0.811429	Deleterious	0.792808	Deleterious	0.622082
	rs150636850	L306R	Helix 8		Deleterious	0.869084	Deleterious	0.91979	Deleterious	0.817312	Deleterious	0.744912	Deleterious	0.6009	Deleterious	0.792808	Deleterious	0.720388
5-HT2A	rs375024989	N38K	NT	N-linked glycosylation site	Deleterious	0.549464	Neutral	0.704846	Neutral	0.552027	Deleterious	0.59445	Deleterious	0.398458	Deleterious	0.527785	Deleterious	0.720388
	rs145933855	F243C	TM5		Deleterious	0.718713	Deleterious	0.55997	Deleterious	0.588855	Neutral	0.668841	Deleterious	0.811429	Deleterious	0.792808	Deleterious	0.720388
